# Supplementary material for: Structure–Activity Relationship Analysis of Rhosin, a RhoA GTPase Inhibitor, Reveals a New Class of Antiplatelet Agents
Source: Int J Mol Sci. 2023 Feb 19;24(4):4167. doi: 10.3390/ijms24044167 (PMC9961652; doi:10.3390/ijms24044167)
Supplement: Supplementary file 1 [file ijms-24-04167-s001.zip]

Archive with 1 entries (1 files):
- ijms-2206142-supplementary.pdf
